# Supplementary material for: An Examination of the Long-Term Neurodevelopmental Impact of Prenatal Zika Virus Infection in a Rat Model Using a High Resolution, Longitudinal MRI Approach
Source: Viruses. 2021 Jun 11;13(6):1123. doi: 10.3390/v13061123 (PMC8230645; doi:10.3390/v13061123)
Supplement: Supplementary file 1 [file viruses-13-01123-s001.zip]

Archive with 1 entries (1 files):
- viruses-1159135-supplementary.pdf
